# Supplementary material for: Can Photobiomodulation Therapy (PBMT) Minimize Exercise-Induced Oxidative Stress? A Systematic Review and Meta-Analysis
Source: Antioxidants (Basel). 2022 Aug 27;11(9):1671. doi: 10.3390/antiox11091671 (PMC9495825; doi:10.3390/antiox11091671)
Supplement: Supplementary file 1 [file antioxidants-11-01671-s001.zip]

Archive with 3 entries (3 files):
- PRISMA_checklist PBMT in oxidative stress - Antioxidants.pdf
- Supplementary 1 PBMT in oxidative stress - Antioxidants.pdf
- Supplementary 2 - GRADE-S2.pdf
